# Supplementary material for: A NIR-Light-Driven Twisted and Coiled Polymer Actuator with a PEDOT-Tos/Nylon-6 Composite for Durable and Remotely Controllable Artificial Muscle
Source: Polymers (Basel). 2022 Jan 21;14(3):432. doi: 10.3390/polym14030432 (PMC8839836; doi:10.3390/polym14030432)
Supplement: Supplementary file 1 [file polymers-14-00432-s001.zip]

Archive with 1 entries (1 files):
- polymers-1531264-supplementary.wmv
